# Supplementary material for: Disposition of Cefquinome in Turkeys (Meleagris gallopavo) Following Intravenous and Intramuscular Administration
Source: Pharmaceutics. 2021 Oct 28;13(11):1804. doi: 10.3390/pharmaceutics13111804 (PMC8622898; doi:10.3390/pharmaceutics13111804)
Supplement: Supplementary file 1 [file pharmaceutics-13-01804-s001.zip]

Archive with 1 entries (1 files):
- pharmaceutics-1406412-supplementary.pdf
